# Supplementary material for: 4-(Phenylselanyl)-2H-chromen-2-one-Loaded Nanocapsule Suspension—A Promising Breakthrough in Pain Management: Comprehensive Molecular Docking, Formulation Design, and Toxicological and Pharmacological Assessments in Mice
Source: Pharmaceutics. 2024 Feb 14;16(2):269. doi: 10.3390/pharmaceutics16020269 (PMC10892109; doi:10.3390/pharmaceutics16020269)
Supplement: Supplementary file 1 [file pharmaceutics-16-00269-s001.zip]

Archive with 1 entries (1 files):
- pharmaceutics-2840976-supplementary.pdf
